# Supplementary material for: Locomotion behavior of dairy cows on traditional summer mountain farms in comparison with modern cubicle housing without access to pasture
Source: PLoS One. 2022 Mar 9;17(3):e0264320. doi: 10.1371/journal.pone.0264320 (PMC8906619; doi:10.1371/journal.pone.0264320)
Supplement: S1 Dataset — Data used for statistics. (XLSX) [file pone.0264320.s001.xlsx]

## Sheet: all data
Study_Group	Ear_Tag / ID	Date_Birth	Age (y)	Breed	Breed_Code	Lactation_Nr	Lactation (1, 2&3, >3)	Calving date	Days in Milk	Weeks in Milk	Months in Milk	Stage of Lactation	Heat_During_Measurement	UNITID Daylight	WATCHSTART Daylight	LAYTIME Daylight	STANDTIME Daylight	WALKTIME Daylight	STANDUP Daylight	LAYDOWN Daylight	LAYINGCOUNTER Daylight	STANDINGCOUNTER Daylight	WALKINGCOUNTER Daylight	LIMBEVENTS Daylight	STRIDES Daylight	STRIDEDURATION_KORR Daylight	STRIDEDISTANCE_KORR Daylight	LYINGBOUTDURATION_CALC Daylight	STEP_FREQ Daylight	UNITID Night	WATCHSTART Night	LAYTIME Night	STANDTIME Night	WALKTIME Night	STANDUP Night	LAYDOWN Night	LAYINGCOUNTER Night	STANDINGCOUNTER Night	WALKINGCOUNTER Night	LIMBEVENTS Night	STRIDES Night	STRIDEDURATION_KORR Night	STRIDEDISTANCE_KORR Night	LYINGBOUTDURATION_CALC Night	STEP_FREQ Night	UNITID 24-h	WATCHSTART 24-h	LAYTIME 24-h	STANDTIME 24-h
1	120.1006.1169.1	2011-12-09	6.56667	Simmental	5	4	3	2017-12-25	190	27.1429	6.33333	2	0	SN000194C1	43284	144.333	444.417	71.4167	3	3	3	203.5	200.5	1629.5	1867	1745.04	143.182	48.1111	26.1424	SN000194C1	2018-07-03	424.083	350.167	5.91667	6	6	6	27	21	390.5	137	1843.92	169.288	70.6806	23.1549	SN000194C1	43284	568.417	794.583
1	120.1079.6809.5	2014-10-05	3.74444	Simmental	5	1	1	2017-09-13	293	41.8571	9.76667	2	0	SN000195B3	43284	87.25	469.5	103.417	2.5	2.5	2.5	241	239	1942.5	2845	1698.14	99.7432	34.9	27.5101	SN000195B3	2018-07-03	387.417	371.25	21.5833	4.5	4.5	4.5	56	51.5	1091	614.5	1665.35	154.169	86.0926	28.471	SN000195B3	43284	474.667	840.75
1	120.0877.1814.7	2010-11-01	7.67222	Simmental	5	4	3	2017-10-17	259	37	8.63333	2	0	SN00018120	43284	144.417	449.833	65.8333	4	3.5	3.5	190	186	1590.5	1766	1690.77	124.591	41.2619	26.8253	SN00018120	2018-07-03	516.083	260.083	3.91667	9	10	10	17.5	9.5	361.5	119	1613.24	154.437	51.6083	30.383	SN00018120	43284	660.5	709.917
1	120.0934.3280.8	2011-01-04	7.49722	Simmental	5	5	3	2017-01-01	548	78.2857	18.2667	2	0	SN00018DBA	43284	106.75	482.583	70.8333	2.5	2	2	207.5	205	1885.5	1947.5	1627.86	136.433	53.375	27.4941	SN00018DBA	2018-07-03	426	349.583	4.58333	6.5	6.5	6.5	22.5	16	509	106.5	1816.04	156.16	65.5385	23.2364	SN00018DBA	43284	532.75	832.167
1	120.1228.2587.8	2015-05-17	3.12778	Swiss Fleckvieh	4	1	1	2017-09-21	285	40.7143	9.5	2	0	SN0001863A	43284	106.083	475.917	78.1667	3.5	3	3	206.5	204	1222.5	2059.5	1830.78	173.904	35.3611	26.3475	SN0001863A	2018-07-03	415.167	347	18	7.5	8.5	8.5	43.5	36	438	543.5	1607.61	150.182	48.8431	30.1945	SN0001863A	43284	521.25	822.917
1	120.1142.4912.5	2014-12-25	3.52222	Swiss Fleckvieh	4	2	2	2018-01-15	169	24.1429	5.63333	2	0	SN00019839	43284	92.2499	485.083	82.8333	2	2	2	216.5	214.5	1621	2158	1757.63	131.847	46.125	26.0523	SN00019839	2018-07-03	523.75	245.167	11.3334	6	6	6	28.5	22.5	323	332	1611.02	165.845	87.2917	29.2941	SN00019839	43284	616	730.25
1	120.0638.9500.8	2007-11-13	10.6389	Rotfleckvieh	4	8	3	2017-10-15	261	37.2857	8.7	2	0	SN00019240	43284	61.5834	515.25	83.3333	1.5	1.5	1.5	218.5	217.5	1450	2297	1731.85	135.651	41.0556	27.564	SN00019240	2018-07-03	515.083	260.333	4.83333	5.5	5.5	5.5	22.5	17	277	113	2029.42	130.593	93.6515	23.3793	SN00019240	43284	576.667	775.583
1	120.1116.0736.2	2014-09-25	3.77222	Swiss Fleckvieh	4	2	2	2017-09-29	277	39.5714	9.23333	2	0	SN000195E8	43284	118.75	466.583	74.8333	3.5	3	3	201.5	198.5	1231.5	1981.5	1745.61	126.19	39.5833	26.4788	SN000195E8	2018-07-03	668.083	105.917	6.25	7	7.5	7.5	26.5	19.5	211	178	1671.91	158.129	89.0778	28.48	SN000195E8	43284	786.833	572.5
1	120.1127.2143.2	2014-09-04	3.83056	Simmental	5	1	1	2017-09-06	300	42.8571	10	2	0	SN00019632	43284	90.1667	441.5	128.5	4	3.5	3.5	252	249.5	1534.5	3757	1669.92	101.486	25.7619	29.2374	SN00019632	2018-07-03	406.917	358.083	15.25	5.5	6	6	37	31.5	541	504.5	1494.12	164.37	67.8195	33.082	SN00019632	43284	497.083	799.583
1	120.1127.2141.8	2014-05-04	4.16389	Simmental	5	2	2	2017-09-27	279	39.8571	9.3	2	0	SN000194AE	43284	73.1666	478.583	108.417	3.5	2.5	2.5	246.5	244	1874.5	3242.5	1558.1	104.825	29.2666	29.9078	SN000194AE	2018-07-03	555	209.917	15.25	6.5	7.5	7.5	37	30.5	449.5	515.5	1491.17	125.163	74	33.8032	SN000194AE	43284	628.167	688.5
1	120.0470.1870.6	2006-12-26	11.5194	Simmental	5	9	3	2018-01-29	155	22.1429	5.16667	1	0	SN000194DA	43284	84.0834	487.833	88.25	4	3.5	3.5	242	239	1740	2459	1592.97	110.458	24.0238	27.864	SN000194DA	2018-07-03	454.667	312.083	13.4167	4	4.5	4.5	39	35	556	375	1590.11	123.277	101.037	27.9503	SN000194DA	43284	538.75	799.917
1	120.1142.4912.5	2014-12-25	3.65556	Swiss Fleckvieh	4	2	2	2018-01-15	218	31.1429	7.26667	2	0	SN000194C1	43333	124.333	471.417	64.4167	3	3	3	186	183	1436.5	1696	1759.76	150.964	41.4444	26.3286	SN000194C1	2018-08-21	461.5	299.417	19.25	4	4	4	50.5	46.5	364.5	548.5	1644.1	158.393	115.375	28.4935	SN000194C1	43333	585.833	770.833
1	120.0638.95010.8	2007-11-13	10.7722	Rotfleckvieh	4	8	3	2017-10-15	310	44.2857	10.3333	2	0	SN00019240	43333	73.0833	507.5	79.5833	1	1	1	192	191	1165.5	2192.5	1742.96	94.9583	73.0833	27.5497	SN00019240	2018-08-21	536.583	224.167	19.4167	5	5	5	40.5	35.5	304	588.5	1602.98	172.502	107.317	30.309	SN00019240	43333	609.667	731.667
1	120.1116.0736.2	2014-09-25	3.90556	Swiss Fleckvieh	4	2	2	2018-08-09	12	1.71429	0.4	1	0	SN0001800B	43333	130.083	446.75	83.3333	2	2	2	177	175	1213	2314	1772.31	89.0735	65.0417	27.768	SN0001800B	2018-08-21	463.75	301.167	15.25	5.5	5.5	5.5	25.5	20	372	435.5	1789.57	154.622	84.3182	28.5573	SN0001800B	43333	593.833	747.917
1	120.1127.2141.8	2014-05-04	4.29722	Simmental	5	2	2	2017-09-27	328	46.8571	10.9333	2	0	SN00018130	43333	175.583	428.417	56.1667	4.5	3.5	3.5	162	158.5	1315	1513.5	1646.72	162.111	50.1666	26.9466	SN00018130	2018-08-21	473.75	290.583	15.8333	9	10	10	43.5	34.5	538	530	1472.06	106.895	47.375	33.4737	SN00018130	43333	649.333	719
1	120.0470.1870.6	2006-12-26	11.6528	Simmental	5	9	3	2018-01-29	204	29.1429	6.8	2	0	SN000194DA	43333	74.0833	525.5	60.5833	2	1.5	1.5	131	130	1384	1889	1589.62	134.03	49.3889	31.1802	SN000194DA	2018-08-21	471.417	299.25	9.5	6	6.5	6.5	25	19	478.5	318	1510.75	169.667	72.5256	33.4737	SN000194DA	43333	545.5	824.75
1	120.0813.3044.4	2009-12-20	8.66944	Simmental	5	6	3	2017-10-12	313	44.7143	10.4333	2	0	SN00019632	43333	113.25	473.75	73.1667	2.5	1.5	1.5	193	190.5	1408.5	1895.5	1780.2	162.379	75.5	25.9066	SN00019632	2018-08-21	336.333	425.75	18.0833	8	8.5	8.5	46	38	715.5	568.5	1568.18	108.43	39.5686	31.4378	SN00019632	43333	449.583	899.5
1	120.1137.6743.9	2014-12-18	3.675	Swiss Fleckvieh	4	1	1	2017-10-11	314	44.8571	10.4667	2	0	SN000195E8	43333	100.333	468.75	91.0833	1	1	1	227.5	227	1765	2674.5	1528.44	138.193	100.333	29.3632	SN000195E8	2018-08-21	598.833	157.333	24	6	6	6	50.5	44.5	475.5	747.5	1520.28	106.292	99.8056	31.1458	SN000195E8	43333	699.167	626.083
1	120.1220.5806.1	2015-03-31	3.39167	Simmental	5	1	1	2017-10-27	298	42.5714	9.93333	2	0	SN00019231	43333	54.1667	516.417	89.5	1.5	1.5	1.5	216.5	216	1583	2618	1608.43	113.14	36.1111	29.2514	SN00019231	2018-08-21	469.5	296.083	14.6667	4	3.5	3.5	35	30.5	409	481.5	1482.3	172.11	134.143	32.8295	SN00019231	43333	523.667	812.5
1	120.0993.5327.5	2012-01-19	7.625	Simmental	5	5	3	2018-12-22	256	36.5714	8.53333	2	0	SN000197ED	43712	80.5	548	31.6667	2	1	1	93	92	1192.5	778.5	1962.34	117.179	80.5	24.5842	SN000197ED	2019-09-04	538.417	231.167	10.5833	5	6	6	36.5	31	412.5	264.5	1957.63	109.41	89.7361	24.9921	SN000197ED	43712	618.917	779.167
1	120.1215.0806.2	2015-10-15	3.88611	Red Holstein	2	2	2	2019-02-04	212	30.2857	7.06667	2	0	SN00019240	43712	64.8333	544.917	50.4166	2	1.5	1.5	147.5	145.5	1515.5	1281	1739.59	140.721	43.2222	25.4083	SN00019240	2019-09-04	279.167	489.833	11.1667	5.5	6	6	38	32.5	679.5	297.5	1599.51	144.521	46.5278	26.6418	SN00019240	43712	344	1034.75
1	120.1293.3693.3	2017-01-16	2.63333	Rotfleckvieh	4	1	1	2019-03-21	167	23.8571	5.56667	2	0	SN00019632	43712	106.083	513.333	40.75	2.5	1.5	1.5	120	118	1540	936.5	2095.04	123.723	70.7222	22.9816	SN00019632	2019-09-04	405.75	357.917	16.5	3	3.5	3.5	27.5	24.5	484	483	1690.4	68.2981	115.929	29.2727	SN00019632	43712	511.833	871.25
1	120.0566.9104.4	2007-01-22	12.6167	Rotfleckvieh	4	10	3	2019-05-25	102	14.5714	3.4	1	0	SN00018120	43712	177.083	441.917	41.1667	3	2.5	2.5	145	142	1495	998	1799.71	131.68	70.8333	24.2429	SN00018120	2019-09-04	402.25	356	21.9167	5	5.5	5.5	50.5	45.5	708.5	635	1614.55	68.6157	73.1364	28.9734	SN00018120	43712	579.333	797.917
1	120.1227.9131.9	2016-04-28	3.35	Red Holstein	2	1	1	2019-01-10	237	33.8571	7.9	2	0	SN00018DBA	43712	82.0833	545	33.0833	2.5	2	2	98	95.5	1335.5	750	2073.62	125.91	41.0417	22.67	SN00018DBA	2019-09-04	387.167	378.667	14.3333	2	2.5	2.5	22	20	565.5	432.5	1719.63	67.4335	154.867	30.1744	SN00018DBA	43712	469.25	923.667
1	120.1142.3290.5	2015-01-17	4.63056	Red Holstein	2	2	2	2018-10-15	324	46.2857	10.8	2	0	SN00018431	43712	76.3333	539.333	44.4167	2	1.5	1.5	143.5	142	1605	1099	1830.71	142.773	50.8889	24.743	SN00018431	2019-09-04	286.75	472.583	20.9166	5	5.5	5.5	51.5	46.5	819.5	612	1691.17	89.0931	52.1364	29.259	SN00018431	43712	363.083	1011.92
1	120.0731.7632.6	2009-05-19	10.2917	Rotfleckvieh	4	9	3	2019-03-16	172	24.5714	5.73333	2	0	SN0001800B	43712	61.5001	551	47.6666	1.5	0.5	0.5	156	154.5	1799	1101.5	1985.82	102.606	123	23.1084	SN0001800B	2019-09-04	559.667	206.75	13.75	5.5	6.5	6.5	50.5	45	459.5	349	1760.23	108.499	86.1026	25.3818	SN0001800B	43712	621.167	757.75
1	120.0703.6370.5	2008-03-19	11.4583	Rotfleckvieh	4	9	3	2019-01-08	239	34.1429	7.96667	2	0	SN000197CB	43712	52.9167	581.25	26	2	1	1	91.5	90	1432	556.5	2205.37	95.2066	52.9167	21.4038	SN000197CB	2019-09-04	419.917	350.917	9.33333	4.5	5	5	28	23.5	462	224.5	2057.65	94.0468	83.9833	24.0536	SN000197CB	43712	472.833	932.167
1	120.1089.8376.9	2015-06-03	4.25278	Swiss Fleckvieh	4	2	2	2018-09-26	343	49	11.4333	2	0	SN000194DA	43712	40.5833	577.667	41.9167	3	2	0.5	138.5	137.5	1484	993	1942.69	122.187	81.1666	23.6899	SN000194DA	2019-09-04	511.833	257.5	10.8333	3	3.5	3.5	39	36	452.5	278	1787.51	133.694	146.238	25.6615	SN000194DA	43712	552.417	835.167
1	120.0821.5270.0	2009-01-21	10.6194	Rotfleckvieh	4	8	3	2019-02-18	198	28.2857	6.6	2	0	SN00018DB7	43712	133.417	497.417	29.3333	2	1	1	94	92	1234	678	1928.39	120.375	133.417	23.1136	SN00018DB7	2019-09-04	459	304.917	16.25	4.5	5.5	5.5	36	31.5	457	485	1750.94	81.9784	83.4545	29.8461	SN00018DB7	43712	592.417	802.333
1	120.1215.0807.9	2015-02-16	4.55	Swiss Fleckvieh	4	2	2	2018-11-19	289	41.2857	9.63333	2	0	SN000194A4	43712	80.5	548.25	31.4167	2.5	1.5	1.5	117	115.5	1434	749	1879.36	156.565	53.6666	23.8409	SN000194A4	2019-09-04	437.417	327.833	14.9167	2.5	4	4	32.5	30	534.5	419	1757.78	164.094	109.354	28.0894	SN000194A4	43712	517.917	876.083
1	120.0916.3767.0	2010-12-22	8.7	Rotfleckvieh	4	6	3	2019-02-03	213	30.4286	7.1	2	0	SN00019231	43712	100.083	509.833	50.25	2.5	2.5	2.5	149	147.5	1326.5	1262.5	1792.54	151.4	40.0333	25.1244	SN00019231	2019-09-04	228.833	545	6.33333	2.5	2.5	2.5	26	23.5	430	150	1704.36	144.613	91.5333	23.6842	SN00019231	43712	328.917	1054.83
1	120.0688.3977.9	2014-02-19	5.54167	Simmental	5	3	2	2018-10-01	338	48.2857	11.2667	2	0	SN00019446	43712	76.9167	514.833	68.4167	2.5	1.5	1.5	180	177.5	1535	1749.5	1842.05	132.511	51.2778	25.5712	SN00019446	2019-09-04	406.333	364.583	9.25	8	9	8.5	36.5	29	594.5	225.5	1923.04	117.295	47.8039	24.3784	SN00019446	43712	483.25	879.417
1	120.1142.3285.1	2015-01-10	4.65	Swiss Fleckvieh	4	2	2	2018-12-06	272	38.8571	9.06667	2	0	SN0001953D	43712	90.1667	515.083	54.8333	2	2	2	149	147	1267	1442.5	1826.27	127.734	45.0833	26.307	SN0001953D	2019-09-04	289.417	480.75	10.0833	5.5	5.5	5.5	38	32.5	565.5	223.5	1894.09	102.602	52.6212	22.1653	SN0001953D	43712	379.583	995.833
1	120.0688.3997.7	2015-02-17	4.54722	Simmental	5	2	2	2018-11-19	289	41.2857	9.63333	2	0	SN0001988C	43712	74.5833	519.167	66.4167	2.5	1.5	1.5	216.5	214.5	1783.5	1642.5	1804.44	144.056	49.7222	24.7302	SN0001988C	2019-09-04	524.75	248	7.41667	4.5	5.5	5.5	34.5	30	514.5	172	1896.34	130.93	95.4091	23.191	SN0001988C	43712	599.333	767.167
1	120.0986.4095.6	2011-10-13	7.89167	Rotfleckvieh	4	6	3	2018-09-27	342	48.8571	11.4	2	0	SN0001934F	43712	72.75	543.083	44.3333	1.5	1.5	1.5	144.5	143	1559.5	1062.5	1886.34	131.2	48.5	23.9662	SN0001934F	2019-09-04	246.917	528.917	4.33334	3.5	3.5	3.5	20.5	17	962.5	101.5	1460.56	102.567	70.5476	23.4231	SN0001934F	43712	319.667	1072
1	120.1074.2792.9	2013-01-30	6.59444	Swiss Fleckvieh	4	5	3	2019-04-28	129	18.4286	4.3	1	0	SN000197FB	43712	84	542.083	34.0833	2	1	1	110	108	1402	861	1849.61	128.569	84	25.2616	SN000197FB	2019-09-04	458.167	317.417	4.66667	5	6.5	6.5	19.5	14.5	399.5	104.5	1853.09	101.928	70.4872	22.3928	SN000197FB	43712	542.167	859.5
1	120.0759.9630.4	2010-09-25	8.94167	Rotfleckvieh	4	6	3	2019-03-12	176	25.1429	5.86667	2	0	SN000195E8	43712	99.3333	499.417	61.4167	2.5	1.5	1	172.5	171.5	1676	1675	1709.98	119.542	99.3333	27.2727	SN000195E8	2019-09-04	208.25	565.583	6.33333	3	4	4	25	21.5	844.5	147	1958.26	101.146	52.0625	23.2105	SN000195E8	43712	307.583	1065
1	120.0925.5534.8	2011-01-24	8.61111	Simmental	5	5	3	2019-05-10	117	16.7143	3.9	1	0	SN00019839	43712	46.25	564.333	49.5833	1	1	1	157.5	157	1717	1273	1791.51	126.595	46.25	25.6739	SN00019839	2019-09-04	359.417	415.667	5.08333	4	4	4	20	16	371.5	116	1939.52	112.142	89.8542	22.8197	SN00019839	43712	405.667	980
2	2785	2011-10-25	4.23611	Red Holstein	2	3	2	2015-10-26	86	12.2857	2.86667	1	0	SN00018DD9	42389	295.833	346.75	17.5833	4	4	4	66.5	63	391	389.5	1940.42	140.859	73.9583	22.1516	SN00018DD9	42389	441.583	323.917	14.6667	7	7.5	6.5	62	57	455	337	1917.51	138.994	67.9359	22.9773	SN00018DD9	42389	737.417	670.667
2	3341	2012-09-19	3.33611	Red Holstein	2	2	2	2015-09-07	135	19.2857	4.5	1	0	SN00018CB3	42389	371.667	275.333	13.1667	3	3.5	3.5	44	42	258.5	305.5	1855.89	193.473	106.19	23.2025	SN00018CB3	42389	458.25	310.417	11.5	6	5.5	5.5	38	34	328.5	265	1869.02	175.364	83.3182	23.0435	SN00018CB3	42389	829.917	585.75
2	6552	2009-10-18	6.25556	Red Holstein	2	5	3	2015-08-29	144	20.5714	4.8	1	0	SN0001970B	42389	400.583	246.333	13.25	4.5	4.5	4.5	48	44.5	525	279	2276.55	133.695	89.0185	21.0566	SN0001970B	42389	356.583	405.25	18.3333	5	4.5	4.5	65	61	837.5	392.5	2165.96	125.647	79.2408	21.4091	SN0001970B	42389	757.167	651.583
2	7600	2008-07-26	7.48333	Red Holstein	2	6	3	2015-06-01	233	33.2857	7.76667	2	0	SN000193D6	42389	258.5	390.333	11.3333	2.5	2	2	38.5	36	324.5	244	2251.9	138.16	129.25	21.5294	SN000193D6	42389	336.25	434.5	9.5	2	3	3	36	34	378.5	210	2179.03	134.079	112.083	22.1053	SN000193D6	42389	594.75	824.833
2	0425	2010-02-15	5.92778	Braunvieh	1	4	3	2015-08-07	165	23.5714	5.5	2	0	SN00018C9C	42388	127.833	442.083	90.2501	3	3	3	255.5	254	1274	2282	1772.6	146.953	42.6111	25.2853	SN00018C9C	42388	561.167	190.833	28.1667	4.5	4.5	4.5	88.5	87.5	430.5	664	2034.28	126.898	124.704	23.574	SN00018C9C	42388	689	632.917
2	1938	2011-12-31	4.05278	Braunvieh	1	2	2	2015-08-13	159	22.7143	5.3	1	0	SN00019774	42388	43.4167	577.917	38.8333	1	1	1	121.5	121.5	858	962	1773.9	150.524	43.4167	24.7725	SN00019774	42388	560.417	201.917	17.8333	6.5	7	6.5	56.5	51	348.5	434.5	1802.25	155.902	86.218	24.3645	SN00019774	42388	603.833	779.833
2	9375	2008-11-10	7.19167	Braunvieh	1	5	3	2015-06-29	204	29.1429	6.8	2	0	SN000191FE	42388	70.1667	558.833	31.1667	1.5	1.5	1.5	106.5	105.5	845.5	720.5	2024.01	129.205	46.7778	23.1176	SN000191FE	42388	588.667	181.167	10.4167	5.5	5.5	5.5	37.5	33	308	227	2208.99	121.026	107.03	21.792	SN000191FE	42388	658.833	740
2	9540	2008-11-29	7.13889	Braunvieh	1	5	3	2015-06-08	225	32.1429	7.5	2	0	SN00018D33	42388	153.75	467.25	39.1667	3.5	3.5	3.5	124	123.5	798.5	936	1929.49	139.678	43.9286	23.8979	SN00018D33	42388	591.667	175.25	13.25	6.5	7	7	42	38	306.5	317	1984.05	130.044	84.5238	23.9245	SN00018D33	42388	745.417	642.5
2	0547	2010-10-28	5.28056	Braunvieh	1	3	2	2015-11-05	96	13.7143	3.2	1	0	SN00018E18	42409	162.417	474.25	23.5	2	2.5	2.5	77	76	699.5	557.5	1794.68	139.979	64.9667	23.7234	SN00018E18	42409	451.417	311.5	17.25	6	6	6	59.5	55.5	514	425.5	1818.98	134.119	75.2361	24.6667	SN00018E18	42409	613.833	785.75
2	2659	2012-03-11	3.91111	Braunvieh	1	2	2	2015-09-16	146	20.8571	4.86667	1	0	SN0001937E	42409	126.5	498.167	35.5	2.5	3	3	98.5	98	691	883	1836.8	141.234	42.1666	24.8732	SN0001937E	42409	452.417	296.083	31.6667	5.5	5	4.5	88	86	508	800.5	1832.89	141.381	100.537	25.279	SN0001937E	42409	578.917	794.25
2	4404	2003-12-12	12.1583	Braunvieh	1	10	3	2015-07-28	196	28	6.53333	2	0	SN00018DD8	42409	149.083	487.333	23.75	1.5	1.5	1.5	81	79.5	659.5	526	1870.66	162.083	99.3889	22.1474	SN00018DD8	42409	470.75	289.833	19.5833	5.5	5	5	58	53.5	476	466.5	1879.94	152.454	94.15	23.8213	SN00018DD8	42409	619.833	777.167
2	4618	2011-09-26	4.36944	Braunvieh	1	2	2	2015-05-31	254	36.2857	8.46667	2	0	SN00019861	42409	161.833	474.833	23.5	2.5	3	3	79.5	78.5	531.5	579.5	1791.19	147.812	53.9445	24.6596	SN00019861	42409	470.5	293.25	16.4167	6	5.5	5.5	47.5	43.5	369.5	418.5	1774.89	152.278	85.5455	25.4924	SN00019861	42409	632.333	768.084
2	5732	2012-11-17	3.22778	Braunvieh	1	1	1	2015-04-21	294	42	9.8	2	0	SN00018C7C	42409	159.25	473	27.9167	2.5	2.5	2.5	90.5	89.5	695.5	717	1711.34	126.316	63.7	25.6836	SN00018C7C	42409	480	283.25	16.9167	6	6	5.5	54	50	468.5	459	1681.97	132.43	87.2727	27.133	SN00018C7C	42409	639.25	756.25
2	9862	2003-02-24	12.9583	Braunvieh	1	1	1	2015-06-09	245	35	8.16667	2	0	SN000193A1	42409	234.5	400.667	25	2.5	2.5	2.5	78.5	77.5	1168.5	617.5	1742.85	148.966	93.8	24.7	SN000193A1	42409	427.083	328.333	24.8333	3.5	4	4	74.5	72.5	938.5	607.5	1798.38	150.657	106.771	24.4631	SN000193A1	42409	661.583	729
2	9872	2013-05-03	2.76667	Braunvieh	1	1	1	2015-10-08	124	17.7143	4.13333	1	0	SN00018C52	42409	228.25	405.333	26.5833	4	4	4	84.5	84	599.5	671.5	1794.85	143.063	57.0625	25.2602	SN00018C52	42409	494.333	266.25	19.5833	5.5	5.5	5.5	59.5	55	428.5	488	1816.21	151.051	89.8788	24.9192	SN00018C52	42409	722.583	671.583
2	0447	2012-04-04	3.86944	Holstein	3	2	2	2015-08-30	171	24.4286	5.7	2	0	SN00019861	42417	217.417	424	18.75	3	3	3	68	65.5	521.5	417	1821.93	143.528	72.4722	22.24	SN00019861	42417	499.75	269.333	11.0833	6	6	6	44	39	436.5	247	1829.33	124.731	83.2917	22.2857	SN00019861	42417	717.167	693.333
2	0449	2012-04-22	3.81944	Red Holstein	2	2	2	2015-11-06	103	14.7143	3.43333	1	0	SN00018E18	42417	290.25	360.083	9.83334	2.5	2.5	2.5	36.5	34.5	356	225.5	2069.54	112.188	116.1	22.9322	SN00018E18	42417	467.167	301.083	12	5	5	4	46.5	43	387	278	2104.04	107.306	116.792	23.1667	SN00018E18	42417	757.417	661.167
2	1069	2011-04-30	4.79722	Red Holstein	2	3	2	2015-07-24	208	29.7143	6.93333	2	0	SN000193A1	42417	334.833	315.583	9.74999	4	3.5	3.5	39	35	279	216.5	2061.6	151.171	95.6667	22.2051	SN000193A1	42417	519	251.333	9.83333	6	6.5	6.5	37.5	32	277.5	196.5	2314.91	140.898	79.8462	19.983	SN000193A1	42417	853.833	566.917
2	4335	2012-02-04	4.03611	Red Holstein	2	2	2	2015-06-24	238	34	7.93333	2	0	SN0001937E	42417	207.083	431.25	21.8333	3	3	3	73.5	71	462	505.5	1891.87	160.757	69.0278	23.1527	SN0001937E	42417	475.167	292.167	12.9167	6	5.5	5	47.5	42.5	304	307.5	1915.65	152.941	95.0333	23.8064	SN0001937E	42417	682.25	723.417
2	5551	2013-02-15	3.00556	Red Holstein	2	1	1	2015-09-01	169	24.1429	5.63333	2	0	SN00018C7C	42417	251.75	388.25	20.1667	3	2.5	2.5	71	68	536	446	1944.96	139.108	100.7	22.1157	SN00018C7C	42417	522.333	242.417	15.4167	6	6.5	6.5	54	49.5	311.5	360.5	1918.5	137.269	80.359	23.3838	SN00018C7C	42417	774.083	630.667
2	5571	2013-06-29	2.63333	Red Holstein	2	1	1	2015-10-11	129	18.4286	4.3	1	0	SN00018C52	42417	274.333	369.833	16	4	4	4	57	53	465	362	2072.47	137.307	68.5833	22.625	SN00018C52	42417	486.583	273.833	19.75	5.5	5.5	5.5	64.5	60.5	400	472.5	2003.42	133.959	88.4697	23.9241	SN00018C52	42417	760.917	643.667
2	8692	2008-09-28	7.38611	Red Holstein	2	5	3	2015-10-17	123	17.5714	4.1	1	0	SN00018DD8	42417	273.417	373.083	13.6667	3	3	3	44	41.5	685	299	2200.95	150.304	91.1389	21.878	SN00018DD8	42417	326.25	443.333	10.6667	3.5	4	3.5	37.5	34.5	760	224	2289.04	152.471	93.2143	21	SN00018DD8	42417	599.667	816.417
2	0262	2005-07-03	10.6417	Swiss Fleckvieh	4	8	3	2015-07-11	228	32.5714	7.6	2	0	SN000193A1	42424	298.083	348.5	13.5833	3	3	3	41	39	430	327.5	1843.64	142.676	99.3611	24.1104	SN000193A1	42424	450.667	312.333	17.1667	6	6	6	58.5	53	483.5	393.5	2029.66	136.724	75.1111	22.9223	SN000193A1	42424	748.75	660.833
2	4721	2011-10-20	4.34444	Red Holstein	2	2	2	2015-11-13	103	14.7143	3.43333	1	0	SN00018DD8	42424	210	430.333	19.8333	2.5	2.5	2.5	66.5	65	726	446.5	2033.74	132.658	84	22.5126	SN00018DD8	42424	463	301.417	15.75	6	6	6	52.5	49	664.5	381.5	2018.34	135.325	77.1666	24.2222	SN00018DD8	42424	673	731.75
2	7287	2010-05-02	5.81111	Braunvieh	1	4	3	2015-11-20	96	13.7143	3.2	1	0	SN00018E18	42424	223.167	413.833	23.1667	2.5	2	2	65.5	65	778	535	2090.7	129.64	111.583	23.0935	SN00018E18	42424	461.25	301.083	17.8333	5.5	5.5	5.5	58	56	795	399	2162.07	122.247	83.8636	22.3738	SN00018E18	42424	684.417	714.917
2	8255	2010-06-10	5.70556	Braunvieh	1	4	3	2015-11-21	95	13.5714	3.16667	1	0	SN00018C52	42424	251.75	392.5	15.9167	4	4.5	4.5	58.5	58	409.5	359	1959.03	137.591	55.9444	22.555	SN00018C52	42424	389.667	377	13.5	6	5	5	48.5	43.5	450	315	1889.18	144.779	77.9333	23.3333	SN00018C52	42424	641.417	769.5
2	9039	2012-05-01	3.81389	Holstein	3	2	2	2015-07-14	225	32.1429	7.5	2	0	SN0001937E	42424	290.167	352.5	17.5	3	3	3	66.5	64	786	393	1897.5	152.952	96.7222	22.4571	SN0001937E	42424	427.333	332.667	20.1667	5	4.5	4.5	73	69	832	457.5	1955.19	161.521	94.963	22.6859	SN0001937E	42424	717.5	685.167
2	4259	2007-10-18	8.36944	Holstein	3	6	3	2015-09-15	168	24	5.6	2	1	SN0001937E	42430	214.917	425.833	19.4167	2	2	2	68	66	568	436.5	1992.04	155.969	107.458	22.4807	SN0001937E	42430	349.25	409.167	21.75	3	3.5	3.5	76.5	74.5	532.5	497.5	2015.81	151.668	99.7857	22.8736	SN0001937E	42430	564.167	835
2	6063	2012-11-14	3.29722	Holstein	3	2	2	2015-12-25	67	9.57143	2.23333	1	1	SN00018DD8	42430	284.333	358.417	17.4167	3.5	2.5	2.5	69.5	66	716.5	385.5	1856.8	151.437	113.733	22.134	SN00018DD8	42430	278.333	480.25	21.5833	3.5	4	4	78.5	75	755	501	1978.02	130.109	69.5833	23.2124	SN00018DD8	42430	562.667	838.667
2	6070	2013-07-07	2.65	Holstein	3	1	1	2015-08-28	186	26.5714	6.2	2	0	SN00018C52	42430	286.167	345.583	28.4167	4	3.5	3.5	106.5	106	957.5	624.5	1933.32	124.619	81.7619	21.9765	SN00018C52	42430	495.5	267.083	17.5833	5.5	6	4	66	62	749	381.5	1957.17	119.016	123.875	21.6967	SN00018C52	42430	781.667	612.667
2	6822	2008-05-10	7.80833	Red Holstein	2	5	3	2015-06-07	268	38.2857	8.93333	2	0	SN000193A1	42430	255.917	391.5	12.75	3	3	3	48	46	455	273	2006.34	146.729	85.3055	21.4118	SN000193A1	42430	449.083	316.25	14.8333	4	4	4	49.5	45.5	424.5	342	1965.91	162.966	112.271	23.0562	SN000193A1	42430	705	707.75
2	8979	2004-02-06	12.0694	Holstein	3	10	3	2015-08-14	200	28.5714	6.66667	2	0	SN00018E18	42430	301.083	342	17.0833	3	3	3	64.5	62	580	388.5	2012.15	141.748	100.361	22.7415	SN00018E18	42430	469.667	296.667	13.8333	4.5	4	4	49.5	45.5	567.5	318	2016.43	148.058	117.417	22.9879	SN00018E18	42430	770.75	638.667
2	9891	2011-11-26	4.26389	Holstein	3	2	2	2015-05-22	284	40.5714	9.46667	2	0	SN00018C7C	42430	194.417	448.75	17	2	1.5	1.5	62.5	61.5	830.5	392.5	1892.28	175.65	129.611	23.0882	SN00018C7C	42430	440.333	327.083	12.75	2.5	3.5	3.5	51	49	601	311	1871.17	182.453	125.81	24.3921	SN00018C7C	42430	634.75	775.833
2	2498	2007-03-16	8.96944	Braunvieh	1	6	3	2015-09-18	169	24.1429	5.63333	2	0	SN0001937E	42434	194.25	446.833	19.0833	3	2.5	2	64.5	63.5	561.5	442.5	2032.17	128.59	97.125	23.1878	SN0001937E	42434	374.917	390	15.3333	5.5	6	5	59	55.5	534.5	340.5	2043.42	123.905	74.9834	22.2065	SN0001937E	42434	569.167	836.833
2	2729	2010-04-20	5.875	Braunvieh	1	4	3	2015-07-24	225	32.1429	7.5	2	0	SN000193A1	42434	301.25	340	18.9167	3.5	2.5	2.5	60	58.5	930.5	469.5	1913.96	110.66	120.5	24.8194	SN000193A1	42434	447.75	310.417	22.0833	4	5	5	79.5	77	870.5	516.5	2010.42	102.492	89.55	23.3887	SN000193A1	42434	749	650.417
2	4128	2010-10-14	5.39167	Braunvieh	1	3	2	2015-10-24	133	19	4.43333	1	0	SN00018DD8	42434	275.75	366.083	18.3333	3.5	2.5	2.5	58	55.5	384	461	1725.31	125.774	110.3	25.1455	SN00018DD8	42434	421.333	339.75	19.0833	4.5	5.5	5.5	58.5	55	429.5	488.5	1701.33	124.04	76.6061	25.5982	SN00018DD8	42434	697.083	705.833
2	6835	2010-11-18	5.29722	Braunvieh	1	3	2	2015-11-09	117	16.7143	3.9	1	0	SN00018C7C	42434	179.083	465.667	15.3333	2.5	2	2	56	54.5	579.5	334.5	2296.62	126.676	89.5417	21.8152	SN00018C7C	42434	375.5	389.167	15.5833	3.5	3.5	3.5	55.5	53	536.5	326.5	2239.85	120.472	107.286	20.9519	SN00018C7C	42434	554.583	854.833
2	6838	2010-12-04	5.25278	Braunvieh	1	3	2	2015-10-20	137	19.5714	4.56667	1	0	SN00019861	42434	262.167	377.75	20.1667	3.5	3	3	63	61.5	459.5	498.5	1910.82	131.244	87.3889	24.719	SN00019861	42434	422.583	333.25	24.4167	6	6.5	6.5	70.5	67.5	439	575.5	1982.6	127.858	65.0128	23.57	SN00019861	42434	684.75	711
2	8800	2012-10-05	3.41667	Braunvieh	1	1	1	2015-11-15	111	15.8571	3.7	1	0	SN00018C52	42434	224.083	411.833	24.25	3	2	2	81	79	658	549.5	2161.04	141.439	112.042	22.6598	SN00018C52	42434	408.333	350.5	21.3333	4	4.5	4.5	72	69	538	456.5	2235.15	133.133	90.7407	21.3984	SN00018C52	42434	632.417	762.333
2	9238	2008-10-31	7.34722	Braunvieh	1	5	3	2015-08-05	213	30.4286	7.1	2	0	SN00018E18	42434	268.667	376.333	15.1667	5	4	3	50	48	429.5	336	2129.34	119.949	89.5556	22.1538	SN00018E18	42434	361.75	396.083	22.3333	4.5	6	4	65	63.5	495	541.5	1990.97	126.184	90.4375	24.2463	SN00018E18	42434	630.417	772.417
2	2404	2011-01-01	5.20556	Red Holstein	2	3	2	2015-11-09	127	18.1429	4.23333	1	0	SN00018C52	42444	283.083	356.917	20.1667	3	3	2.5	53.5	52	820.5	500.5	1793.86	183.554	113.233	24.8182	SN00018C52	42444	490	277.75	12.4167	7	7	5.5	45.5	40.5	592.5	289.5	1886.82	178.862	89.0909	23.3154	SN00018C52	42444	773.083	634.667
2	2449	2011-07-23	4.64444	Red Holstein	2	3	2	2015-09-25	172	24.5714	5.73333	2	0	SN00018E18	42444	276.833	360.417	22.9167	3.5	3	3	88	85.5	511.5	553	1759.39	177.23	92.2778	24.1309	SN00018E18	42444	500.333	263.417	16.5	4.5	5	5	55	51.5	440	390	1733.62	191.549	100.067	23.6364	SN00018E18	42444	777.167	623.834
2	8140	2008-12-28	7.21389	Red Holstein	2	5	3	2015-07-07	252	36	8.4	2	0	SN0001937E	42444	289.667	354.75	15.75	2.5	2.5	2.5	55	53	593.5	370	1893.23	146.527	115.867	23.4921	SN0001937E	42444	500.333	261.083	18.75	5.5	5.5	5.5	65	61.5	508	450.5	1830.26	146.284	90.9697	24.0267	SN0001937E	42444	790	615.833
2	9090	2008-11-21	7.31667	Red Holstein	2	5	3	2015-09-18	179	25.5714	5.96667	2	0	SN00018DD8	42444	256.5	389.333	14.3333	2.5	2.5	2.5	44	42.5	643	360.5	1773.17	151.678	102.6	25.1512	SN00018DD8	42444	414.917	346.833	18.4167	2.5	2.5	2.5	59.5	57	706	472	1797.76	150.06	165.967	25.6289	SN00018DD8	42444	671.417	736.167
																																																#REF!	#REF!
[truncated: 12 more columns]

## Sheet: legends
Study_Group	1 = alpine group	2 = cubicle group
Age	in years
Lactation_Nr
Lactation (1, 2&3, >3)	1 = first	2&3 = second and third	>3 = more than third lactation
Heat_During_Measurement	0 = no heat	1 = heat detected
Daylight	measurement during the daylight = between milking interval
Night	measurement during the night (from the eveningmilking to the morningmilking)
24-h	mean value of 48-h daily activity
